# Supplementary material for: Synthesis and Electrochemical Performance of Electrostatic Self-Assembled Nano-Silicon@N-Doped Reduced Graphene Oxide/Carbon Nanofibers Composite as Anode Material for Lithium-Ion Batteries
Source: Molecules. 2021 Aug 10;26(16):4831. doi: 10.3390/molecules26164831 (PMC8398711; doi:10.3390/molecules26164831)
Supplement: Supplementary file 1 [file molecules-26-04831-s001.zip]

Archive with 1 entries (1 files):
- molecules-1278880-supplementary.pdf
